# Supplementary material for: Percolation transition of cooperative mutational effects in colorectal tumorigenesis
Source: Nat Commun. 2017 Nov 2;8:1270. doi: 10.1038/s41467-017-01171-6 (PMC5668266; doi:10.1038/s41467-017-01171-6)
Supplement: Supplementary file 4 — Supplementary Data 1 [file 41467_2017_1171_MOESM4_ESM.xlsx]

## Sheet: 시트1
Hallmark gene sets of each factor for different predefined factor numbers
Predefined factor number k = 3
Factor 1	TNF_SIGNALING_VIA_NFKB
	HYPOXIA
	IL6_JAK_STAT3_SIGNALING
	APOPTOSIS
	APICAL_JUNCTION
	HEDGEHOG_SIGNALING
	COMPLEMENT
	PI3K_AKT_MTOR_SIGNALING
	EPITHELIAL_MESENCHYMAL_TRANSITION
	UV_RESPONSE_UP
	UV_RESPONSE_DOWN
	ANGIOGENESIS
	IL2_STAT5_SIGNALING
	ALLOGRAFT_REJECTION
	KRAS_SIGNALING_UP
Factor 2	G2M_CHECKPOINT
	E2F_TARGENTS
	MYC_TARGETS_V1
Factor 3	INTERFERON_ALPHA_RESPONSE
	INTERFERON_GAMMA_RESPONSE
Predefined factor number k = 4
Factor 1	HYPOXIA
	APICAL_JUNCTION
	COMPLEMENT
	EPITHELIAL_MESENCHYMAL_TRANSITION
	UV_RESPONSE_DN
	ANGIOGENESIS
	COAGULATION
	IL2_STAT5_SIGNALING
	KRAS_SIGNALING_UP
Factor 2	MITOTIC_SPINDLE
	G2M_CHECKPOINT
	APOPTOSIS
	PI3K_AKT_MTOR_SIGNALING
	E2F_TARGETS
	MYC_TARGETS_V1
	UV_RESPONSE_UP
Factor 3	IL6_JAK_STAT3_SIGNALING
	INTERFERON_ALPHA_RESPONSE
	INTERFERON_GAMMA_RESPONSE
Factor 4	ESTROGEN_RESPONSE_EARLY
	P53_PATHWAY
Predefined factor number k = 5
Factor 1	HYPOXIA
	APICAL_JUNCTION
	COMPLEMENT
	EPITHELIAL_MESENCHYMAL_TRANSITION
	ANGIOGENESIS
	COAGULATION
	KRAS_SIGNALING_UP
Factor 2	TNF_SIGNALING_VIA_NFKB
	APOPTOSIS
	HEDGEHOG_SIGNALING
	PI3K_AKT_MTOR_SINGALING
	P53_PATHWAY
	UV_RESPONSE_UP
	UV_RESPONSE_DN
Factor 3	TNF_SIGNALING_VIA_NFKB
	IL6_JAK_STAT3_SIGNALING
	INTERFERON_GAMMA_RESPONSE
	INFLAMMATORY_RESPONSE
	ALLOGRAFT_REJECTION
Factor 4	G2M_CHECKPOINT
	E2F_TARGETS
	MYC_TARGETS_V1
Factor 5	ADIPOGENESIS
	FATTY_ACID_METABOLISM
	PEROXISOME
