# Supplementary material for: Percolation transition of cooperative mutational effects in colorectal tumorigenesis
Source: Nat Commun. 2017 Nov 2;8:1270. doi: 10.1038/s41467-017-01171-6 (PMC5668266; doi:10.1038/s41467-017-01171-6)
Supplement: Supplementary file 5 — Supplementary Data 2 [file 41467_2017_1171_MOESM5_ESM.xlsx]

## Sheet: 시트1
Patient information including tumor stages, CMS, and MSI status
We obtained tumor stage and MSI information from the cBioPortal website and CMS information from the Colorectal Cancer Subtype Consortium (CRCSC) website (https://www.synapse.org/#!Synapse:syn4978511.1). NOLBL means that the patient is not classified as any CMS type.
ID	Barcode	Tumor Stage	CMS	MSI Status
1	TCGA-A6-2672	Stage 3	CMS1	MSI-H
2	TCGA-A6-2674	Stage 4	CMS4	MSS
3	TCGA-A6-2677	Stage 3	CMS2	MSS
4	TCGA-A6-2678	Stage 3	NOLBL	MSS
5	TCGA-A6-2683	Stage 4	CMS2	MSI-L
6	TCGA-A6-3807	Stage 3	CMS4	MSS
7	TCGA-A6-3808	Stage 2	CMS4	MSI-L
8	TCGA-A6-3810	Stage 2	CMS4	MSS
9	TCGA-AA-3514	Stage 1	CMS4	MSS
10	TCGA-AA-3517	Stage 2	CMS2	MSI-L
11	TCGA-AA-3518	Stage 2	CMS1	MSI-H
12	TCGA-AA-3519	Stage 3	CMS2	MSS
13	TCGA-AA-3520	Stage 2	CMS4	MSI-L
14	TCGA-AA-3521	Stage 2	CMS2	MSS
15	TCGA-AA-3522	Stage 2	CMS3	MSS
16	TCGA-AA-3524	Stage 2	CMS2	MSS
17	TCGA-AA-3525	Stage 3	CMS1	MSI-H
18	TCGA-AA-3527	Stage 2	CMS4	MSS
19	TCGA-AA-3529	Stage 3	CMS2	MSI-L
20	TCGA-AA-3530	Stage 1	CMS2	MSS
21	TCGA-AA-3531	Stage 2	CMS2	MSI-L
22	TCGA-AA-3532	Stage 2	CMS4	MSS
23	TCGA-AA-3534	Stage 2	CMS2	MSS
24	TCGA-AA-3538	Stage 1	CMS2	MSS
25	TCGA-AA-3542	Stage 3	CMS2	MSS
26	TCGA-AA-3543	Stage 1	CMS1	MSI-H
27	TCGA-AA-3544	Stage 1	NOLBL	MSS
28	TCGA-AA-3548	Stage 3	NOLBL	MSS
29	TCGA-AA-3549	Stage 1	CMS2	MSS
30	TCGA-AA-3552	Stage 3	CMS2	MSS
31	TCGA-AA-3553	Stage 1	NOLBL	MSI-L
32	TCGA-AA-3554	Stage 2	CMS1	MSI-H
33	TCGA-AA-3556	Stage 1	CMS3	MSS
34	TCGA-AA-3560	Stage 3	CMS3	MSS
35	TCGA-AA-3561	Stage 2	CMS2	MSS
36	TCGA-AA-3562	Stage 3	CMS2	MSS
37	TCGA-AA-3664	Stage 2	CMS1	MSS
38	TCGA-AA-3666	Stage 3	NOLBL	MSS
39	TCGA-AA-3667	Stage 1	CMS2	MSI-L
40	TCGA-AA-3673	Stage 2	CMS2	MSS
41	TCGA-AA-3678	Stage 3	CMS2	MSS
42	TCGA-AA-3679	Stage 4	CMS2	MSS
43	TCGA-AA-3680	Stage 4	CMS3	MSI-L
44	TCGA-AA-3681	Stage 3	NOLBL	MSS
45	TCGA-AA-3684	Stage 4	CMS4	MSS
46	TCGA-AA-3688	Stage 4	CMS2	MSI-L
47	TCGA-AA-3692	Stage 4	NOLBL	MSI-L
48	TCGA-AA-3693	Stage 4	CMS2	MSS
49	TCGA-AA-3696	Stage 4	CMS2	MSS
50	TCGA-AA-3812	Stage 2	CMS4	MSS
51	TCGA-AA-3814	Stage 2	CMS4	MSS
52	TCGA-AA-3818	Stage 2	CMS3	MSS
53	TCGA-AA-3819	Stage 2	CMS2	MSI-L
54	TCGA-AA-3831	Stage 2	CMS2	MSS
55	TCGA-AA-3833	Stage 2	CMS4	MSI-H
56	TCGA-AA-3837	Stage 2	NOLBL	MSS
57	TCGA-AA-3842	Stage 3	NOLBL	MSS
58	TCGA-AA-3844	Stage 3	NOLBL	MSS
59	TCGA-AA-3846	Stage 2	CMS2	MSS
60	TCGA-AA-3848	Stage 3	CMS2	MSS
61	TCGA-AA-3850	Stage 1	NOLBL	MSS
62	TCGA-AA-3851	Stage 2	CMS3	MSS
63	TCGA-AA-3852	Stage 2	CMS4	MSI-L
64	TCGA-AA-3854	Stage 1	CMS3	MSI-L
65	TCGA-AA-3855	Stage 1	CMS2	MSI-L
66	TCGA-AA-3856	Stage 2	CMS2	MSS
67	TCGA-AA-3858	Stage 1	CMS2	MSS
68	TCGA-AA-3860	Stage 3	CMS4	MSS
69	TCGA-AA-3866	Stage 1	CMS4	MSI-L
70	TCGA-AA-3867	Stage 4	CMS4	MSS
71	TCGA-AA-3869	Stage 4	NOLBL	MSS
72	TCGA-AA-3870	Stage 4	CMS4	MSS
73	TCGA-AA-3872	Stage 4	CMS4	MSS
74	TCGA-AA-3875	Stage 1	CMS2	MSS
75	TCGA-AA-3930	Stage 4	CMS1	MSI-L
76	TCGA-AA-3939	Stage 2	CMS3	MSS
77	TCGA-AA-3941	Stage 4	NOLBL	MSI-L
78	TCGA-AA-3952	Stage 3	CMS4	MSS
79	TCGA-AA-3955	Stage 3	CMS2	MSS
80	TCGA-AA-3956	Stage 2	CMS2	MSS
81	TCGA-AA-3971	Stage 3	CMS2	MSS
82	TCGA-AA-3972	Stage 4	CMS2	MSI-L
83	TCGA-AA-3973	Stage 4	CMS2	MSI-L
84	TCGA-AA-3975	Stage 1	CMS2	MSS
85	TCGA-AA-3976	Stage 3	CMS2	MSS
86	TCGA-AA-3979	Stage 2	CMS2	MSS
87	TCGA-AA-3980	Stage 1	NOLBL	MSS
88	TCGA-AA-3982	Stage 3	CMS2	MSI-L
89	TCGA-AA-3986	Stage 1	CMS2	MSS
90	TCGA-AA-3989	Stage 4	CMS2	MSS
91	TCGA-AA-3994	Stage 3	NOLBL	MSS
92	TCGA-AA-A004	Stage 2	NOLBL	MSI-L
93	TCGA-AA-A00A	Stage 2	CMS1	MSI-H
94	TCGA-AA-A00D	Stage 1	NOLBL	MSS
95	TCGA-AA-A00E	Stage 2	CMS1	MSI-H
96	TCGA-AA-A00F	Stage 3	CMS4	MSS
97	TCGA-AA-A00K	Stage 2	CMS3	MSI-L
98	TCGA-AA-A00L	Stage 2	CMS2	MSS
99	TCGA-AA-A00O	Stage 3	CMS4	MSI-L
100	TCGA-AA-A00Q	Stage 3	CMS2	MSS
101	TCGA-AA-A00R	Stage 1	CMS1	MSI-H
102	TCGA-AA-A00U	Stage 3	CMS3	MSS
103	TCGA-AA-A00W	Stage 1	CMS2	MSS
104	TCGA-AA-A00Z	Stage 2	CMS2	MSS
105	TCGA-AA-A017	Stage 2	CMS2	MSS
106	TCGA-AA-A01D	Stage 3	CMS4	MSS
107	TCGA-AA-A01F	Stage 3	CMS2	MSS
108	TCGA-AA-A01G	Stage 2	CMS2	MSI-L
109	TCGA-AA-A01I	Stage 1	CMS2	MSS
110	TCGA-AA-A01K	Stage 3	CMS4	MSS
111	TCGA-AA-A01P	Stage 3	CMS1	MSI-H
112	TCGA-AA-A01S	Stage 3	CMS2	MSI-L
113	TCGA-AA-A01T	Stage 3	CMS2	MSS
114	TCGA-AA-A01V	Stage 1	CMS3	MSS
115	TCGA-AA-A01X	Stage 3	CMS2	MSS
116	TCGA-AA-A01Z	Stage 2	NOLBL	MSS
117	TCGA-AA-A024	Stage 2	CMS3	MSI-L
118	TCGA-AA-A029	Stage 2	CMS3	MSI-L
119	TCGA-AA-A02F	Stage 4	CMS2	MSS
120	TCGA-AA-A02H	Stage 4	CMS2	MSS
121	TCGA-AA-A02J	Stage 4	CMS2	MSS
122	TCGA-AA-A02O	Stage 2	CMS3	MSS
123	TCGA-AA-A02W	Stage 1	CMS2	MSI-L
124	TCGA-AA-A03F	Stage 3	CMS3	MSS
125	TCGA-AA-A03J	Stage 1	CMS2	MSS
126	TCGA-AY-4070	Stage 3	CMS4	MSS
127	TCGA-AY-4071	Stage 1	CMS2	MSS
128	TCGA-AF-2691	Stage 1	CMS4	MSS
129	TCGA-AF-2692	Stage 2	CMS2	MSS
130	TCGA-AF-3400	Stage 2	CMS4	MSS
131	TCGA-AF-3913	Stage 4	CMS4	MSS
132	TCGA-AG-3574	Stage 2	CMS2	MSS
133	TCGA-AG-3575	Stage 2	CMS4	MSS
134	TCGA-AG-3578	Stage 2	CMS3	MSS
135	TCGA-AG-3580	Stage 1	CMS2	MSS
136	TCGA-AG-3581	Stage 1	CMS2	MSS
137	TCGA-AG-3582	Stage 4	CMS2	MSS
138	TCGA-AG-3583	Stage 4	CMS2	MSI-L
139	TCGA-AG-3584	Stage 4	CMS2	MSS
140	TCGA-AG-3586	Stage 3	CMS2	MSS
141	TCGA-AG-3587	Stage 1	CMS2	MSS
142	TCGA-AG-3593	Stage 2	CMS2	MSS
143	TCGA-AG-3594	Stage 2	CMS3	MSS
144	TCGA-AG-3598	Stage 2	CMS2	MSS
145	TCGA-AG-3599	Stage 1	CMS3	MSS
146	TCGA-AG-3600	Stage 3	CMS1	MSS
147	TCGA-AG-3601	Stage 3	CMS2	MSI-L
148	TCGA-AG-3602	Stage 3	NOLBL	MSS
149	TCGA-AG-3605	Stage 4	CMS2	MSS
150	TCGA-AG-3608	Stage 2	CMS2	Not Evaluable
151	TCGA-AG-3609	Stage 3	CMS4	MSS
152	TCGA-AG-3611	Stage 2	CMS3	MSS
153	TCGA-AG-3612	Stage 3	CMS4	MSS
154	TCGA-AG-3726	Stage 1	NOLBL	MSS
155	TCGA-AG-3727	Stage 3	NOLBL	MSS
156	TCGA-AG-3878	Stage 1	CMS4	MSS
157	TCGA-AG-3881	Stage 2	CMS4	MSS
158	TCGA-AG-3882	Stage 1	NOLBL	MSS
159	TCGA-AG-3883	Stage 1	CMS4	MSS
160	TCGA-AG-3887	Stage 2	NOLBL	MSS
161	TCGA-AG-3890	Stage 1	CMS2	MSS
162	TCGA-AG-3893	Stage 3	CMS4	MSS
163	TCGA-AG-3894	Stage 2	CMS2	MSS
164	TCGA-AG-3896	Stage 1	CMS2	MSS
165	TCGA-AG-3898	Stage 2	CMS4	MSS
166	TCGA-AG-3901	Stage 3	CMS4	MSS
167	TCGA-AG-3909	Stage 3	CMS2	MSS
168	TCGA-AG-3999	Stage 3	CMS4	MSS
169	TCGA-AG-4001	Stage 2	CMS4	MSI-L
170	TCGA-AG-4005	Stage 4	CMS4	MSS
171	TCGA-AG-4007	Stage 4	NOLBL	MSI-L
172	TCGA-AG-4008	Stage 2	CMS4	MSS
173	TCGA-AG-4015	Stage 2	CMS2	MSS
174	TCGA-AG-A008	Stage 1	CMS3	MSS
175	TCGA-AG-A00C	Stage 3	CMS2	MSS
176	TCGA-AG-A00H	Stage 2	CMS4	MSS
177	TCGA-AG-A00Y	Stage 2	CMS2	MSS
178	TCGA-AG-A011	Stage 2	CMS2	MSS
179	TCGA-AG-A014	Stage 1	CMS2	MSS
180	TCGA-AG-A015	Stage 1	CMS3	MSS
181	TCGA-AG-A016	Stage 4	CMS2	MSS
182	TCGA-AG-A01L	Stage 3	CMS2	MSS
183	TCGA-AG-A01W	Stage 2	CMS2	MSS
184	TCGA-AG-A01Y	Stage 2	CMS4	MSS
185	TCGA-AG-A020	Stage 3	CMS3	MSS
186	TCGA-AG-A025	Stage 1	CMS2	MSS
187	TCGA-AG-A026	Stage 2	CMS2	MSS
188	TCGA-AG-A02G	Stage 4	CMS2	MSS
189	TCGA-AG-A02X	Stage 1	CMS3	MSS
190	TCGA-AG-A032	Stage 3	CMS2	MSS
191	TCGA-AG-A036	Stage 3	CMS2	MSS
